# Supplementary material for: Brevetoxin Aptamer Selection and Biolayer Interferometry Biosensor Application
Source: Toxins (Basel). 2024 Sep 24;16(10):411. doi: 10.3390/toxins16100411 (PMC11510897; doi:10.3390/toxins16100411)
Supplement: Supplementary file 1 [file toxins-16-00411-s001.zip]

Archive with 1 entries (1 files):
- toxins-3201511-Supplementary Materials.pdf
